# Supplementary material for: EIF3C-enhanced exosome secretion promotes angiogenesis and tumorigenesis of human hepatocellular carcinoma
Source: Oncotarget. 2018 Jan 11;9(17):13193–205. doi: 10.18632/oncotarget.24149 (PMC5862571; doi:10.18632/oncotarget.24149)
Supplement: Supplementary file 2 [file oncotarget-09-13193-s002.xlsx]

## Sheet: 工作表1
Supplementary Table 1: List of 1738 EIF3C protein complex identified by immunoprecipitation and mass spectrometry
Entrez Gene (GeneID) IDs
10015
10023
100293516
100423062
10048
10049
100534599
10054
10055
10056
10059
10061
10072
10096
10097
10113
10121
10128
10130
10131
10137
10146
10155
10171
10178
10196
10198
10211
10212
10213
1022
10226
10236
10238
10240
10243
1025
102724560
102724594
10273
10277
10291
10294
10295
10296
103
10327
10376
10380
10381
10382
10383
10397
10419
10426
10428
10449
10452
10454
10455
10469
10480
10483
10484
10492
10493
10494
10497
10514
10521
10525
10526
10527
10528
10533
10539
10552
10553
10557
10570
10574
10575
10576
10594
10598
10606
10607
10611
10621
10629
10642
10643
10644
10657
10665
10672
10694
10713
10714
10716
1072
10724
10726
10735
10787
10797
10801
10802
10808
10844
10845
10847
10856
10910
10914
10916
10939
10940
10946
10949
10953
10961
10963
10969
10970
10971
10978
10980
10987
10989
1104
11047
11052
11056
11064
11083
11091
11100
11103
11124
11127
11137
11140
11152
11160
11164
11168
11171
11180
11196
11198
11215
11218
11223
11260
11266
112802
112849
112939
11311
11321
11325
11331
11332
11336
11344
1147
114791
114882
114884
114991
115196
1152
115207
1159
115939
116988
117246
118
119016
1192
1207
120892
1213
121504
123036
123720
124961
125950
126133
126298
1266
126668
1267
127254
127665
128
128864
128866
129401
130589
1314
1315
132
132243
133686
134510
134549
136332
1371
1376
1398
1399
140680
142
142684
142827
1429
142940
1431
1432
1434
1439
144568
1457
1459
1460
147657
1478
1479
148362
1487
1488
1491
149371
1495
1499
1500
1503
151050
153241
157769
158
159
159013
159686
16
160
160428
161
161424
1615
162
162514
163
163590
1639
164
1642
164832
1650
1653
1654
1655
1656
1660
1662
166378
1665
1676
168507
170392
170506
1723
1725
1727
173
1737
174
1763
1769
1770
1778
178
1785
18
1808
1819
1832
1852
1861
19
191
1915
192111
192666
1933
1936
1937
1938
1965
1968
197
1973
1974
1975
1981
1982
1992
1993
1994
200205
200959
201161
201626
2023
203068
2037
2043
2046
2052
2058
2071
2091
210
2108
2125
213
2130
2140
2177
2178
2184
2194
219988
220988
221092
221154
221294
221545
221711
221927
2222
2224
223082
2235
2237
2244
225
226
2266
2271
22798
22803
22820
22824
22872
2288
22894
22907
22911
22913
22920
22925
22929
22930
22933
22938
22948
22980
22984
22998
22999
23
230
23016
23019
23020
23028
23039
23041
23062
23065
23066
23070
23071
23076
231
23107
2312
2314
23154
23157
2316
23160
23168
23170
23171
23173
23185
23191
23193
23214
23233
23243
23244
23246
23256
23265
23272
23279
23287
2332
23333
23344
23347
23354
23392
23395
23397
23420
23435
23451
23457
23464
23475
23481
23499
23509
23517
23521
23524
23534
23549
23558
23560
23576
23607
23609
23640
23647
23649
23673
24148
253635
2547
2548
255631
256714
25769
25793
2580
25804
25814
2584
25852
25873
25902
25920
25926
2597
25973
25977
25980
26031
26057
26064
26073
26086
26088
26092
26098
26128
26135
26136
26155
26156
2618
26207
26227
26263
26275
26276
26284
26286
26289
26354
2639
26528
26608
2665
2673
2683
26958
26973
26985
26986
26993
27032
27034
27044
27069
271
27101
27131
27136
27145
27161
2717
2720
27236
27243
27250
27304
27316
27348
27349
2739
27429
27430
2752
2762
2767
2773
2774
2778
2782
2794
2805
2806
2820
2821
283377
283489
283742
283871
284069
284695
285367
285605
286410
28969
28970
28981
28987
29062
29066
29072
29080
29082
29088
291
29128
292
2920
2923
293
2932
2934
2935
2936
2950
2956
2969
29766
29777
29781
29789
29889
29896
29920
29922
29924
29925
29926
29940
29957
29964
29968
2997
29979
30
30001
3006
3007
3008
301
3012
3013
3017
3018
302
3030
3032
3033
3054
3065
3068
3070
308
30818
30844
309
30968
3098
3099
310
3145
3146
3163
317781
3178
3181
3182
3183
3184
3185
3187
3189
3190
3191
3192
324
3240
3251
326625
327
3276
328
329
3295
3301
3303
3304
3305
3308
3309
3310
3312
3313
3320
3326
3329
3337
3376
338
338322
34
341568
3416
3417
3418
3419
3420
3421
3439
3447
345651
3476
348
348995
35
3508
3550
36
3608
3609
3615
3646
3654
3688
369
3698
37
3700
3705
3712
372
3726
3728
3735
374354
375449
3796
3799
38
3832
3836
3837
3838
3839
3842
3843
3848
3849
3852
3853
3857
3858
3860
3861
3875
3880
388697
389337
389677
39
390637
390916
3920
3921
3927
3936
3939
3945
3954
3978
3980
3988
4000
4001
401145
404734
4048
4057
4076
409
4113
4134
4141
4144
4171
4172
4173
4174
4175
4176
4190
4191
4214
4282
4289
4296
4343
4350
4357
4361
439
440
440093
441054
4430
4436
444
445
445582
4478
4522
4548
4580
4597
4598
4627
4628
4629
4632
4643
4661
4666
4670
4673
4677
4678
4682
4683
4686
4691
47
4704
471
4719
4720
4729
4733
4735
4736
474383
474384
476
4776
4794
4795
48
483
4830
4839
4841
4860
4869
488
4892
4899
4904
4905
4913
4927
4928
4931
4940
4942
4952
4976
498
50
5000
5001
5007
5018
5034
5036
5037
5048
5049
5052
506
50628
50809
50814
5082
509
5091
5093
5094
51004
51018
51020
51028
51031
51056
5106
51096
51100
51102
51106
5111
51121
51138
51144
51177
51194
51253
51260
51292
5130
5134
51340
51361
51366
51368
51377
51386
51389
51400
51428
51433
51441
51444
51479
51490
51497
51507
51512
51520
51534
51566
51586
51593
5160
51602
51603
51611
5162
5163
51631
51633
51635
5165
51667
5167
51692
51719
51726
51729
5176
51808
5184
5198
5211
5213
5214
5216
5223
5226
523
5230
5236
5238
5255
5261
5269
5272
528
5288
5289
5290
5296
5297
5305
5315
5321
5335
53407
5345
5351
5352
5357
5358
53829
539
53918
5393
5394
53981
54039
5411
54187
5422
5424
5431
5442
54431
54468
5447
5451
54517
54520
54584
54623
5464
54662
5471
54757
5478
54788
5479
54801
54808
5481
54814
54815
54828
548596
54881
54882
54885
54888
54890
54901
54919
54930
54931
5494
54940
5496
5499
54996
550
5500
5501
55011
55027
55037
55048
55055
55082
55086
5510
55114
55127
55131
55143
5515
55157
55170
5518
55197
55210
55215
55217
55218
55226
55236
5524
55251
55269
55275
55279
5528
55288
55299
5531
55324
55342
5537
55379
554313
55471
55506
5557
5562
55622
55627
55631
5564
55644
55646
5566
55660
55661
55666
5567
55671
55683
55684
55687
55690
55692
55698
55699
55700
55703
55705
5571
55717
55720
55728
55737
55740
55746
55750
55753
55762
55763
55770
55813
55814
55823
55830
55832
5585
5586
55860
55871
55872
5589
55898
55907
5591
55922
5594
5595
55964
55968
55975
5604
5605
56061
5609
5610
56254
56259
56261
56267
5631
5634
5635
5636
5644
56474
5662
56647
56681
5682
56829
5684
5685
56893
56897
56931
56945
56949
5700
5701
57019
5702
5704
5705
5706
5707
5708
5709
57107
57122
5713
57136
57148
5717
5718
57187
5719
57221
5725
5728
57418
57461
57470
57486
57488
57505
57510
5754
57544
57558
57559
5756
57580
57609
57614
57617
57646
57650
57654
57674
57687
57697
57708
57805
5781
5792
5800
5813
5825
5831
5832
5834
5836
58490
58499
5859
586
5876
5889
59
5901
5902
5905
5914
5917
5928
5929
593
5936
5954
5962
5970
5976
5982
5983
5984
5985
60
6041
60412
6045
60488
60491
60496
6050
6051
60526
60528
6059
60626
6102
6117
6122
6124
6125
6128
6129
6130
6132
6134
6135
6136
6137
6138
6139
6141
6142
6143
6144
6147
6152
6155
6157
6158
6159
6160
6161
617
6175
6184
6187
6188
6189
6191
6193
6194
6197
6201
6202
6203
6204
6205
6207
6210
6217
6222
6223
6230
6233
6235
6240
6241
6242
6301
6323
6342
6389
63893
63897
63922
6396
63979
64062
64067
64072
641371
64149
64151
6418
642
64207
6421
64210
64216
6426
6428
6429
6431
64318
6432
64328
6434
644
64419
64422
6449
6455
64601
646817
6472
64745
64795
6495
64965
64969
64976
64978
65080
65082
65123
6520
65264
6594
6596
6598
65992
66005
6606
6607
6611
6613
6626
6627
6628
6634
6635
6642
6643
6652
667
670
6709
6711
6727
6730
6731
6732
6738
6741
6745
6749
6767
6772
6780
6811
6813
6814
682
6832
6856
6888
689
6897
6902
6917
6936
6949
6950
70
7001
7037
7043
705
7057
7064
7072
7073
708
7086
7088
7094
71
7112
7150
7153
7155
7167
718
7184
720
7203
721
7249
7251
7264
7265
7266
7268
7270
7273
7280
7283
728340
7284
7298
730394
7307
7317
7341
7343
7353
7374
738
7384
7385
7389
7391
7407
741
7414
7415
7416
7417
7430
7431
7450
7453
7469
7511
7514
7515
7517
7520
7529
7531
7532
7534
7536
7572
760
767
7701
7706
7726
7812
7818
7841
7871
7874
7879
790
79009
79020
79023
79029
79039
79042
79050
79073
79080
79084
79085
79092
7913
7917
79188
7919
79228
79577
79598
79621
79632
7965
79654
79657
79665
79707
79709
79711
79714
79772
79837
7984
79871
79892
79902
79927
80012
80018
80129
80155
80178
80184
80222
80227
80230
8027
80273
80324
80347
8078
80817
80895
81
81567
8161
81611
81627
81704
8175
81887
8189
81890
821
823
8237
8263
829
8290
8294
8295
830
8313
8317
8318
833
8334
8335
8339
8343
8344
8346
8347
8359
8360
8361
8362
8363
8364
8365
8366
8367
8368
8370
83858
840
8402
8407
84071
84085
84129
84131
84154
84164
84172
84193
84245
84256
84263
8428
84295
84320
84321
84340
84364
84365
8443
84461
8449
8450
8451
84515
8452
8453
8454
84549
84668
8467
8471
8473
84790
8480
84823
84886
84942
84946
84950
8498
8505
8518
8520
85235
85301
8533
8536
85364
85369
85377
8540
85442
85452
8546
85476
8563
8565
8566
8570
8574
85865
86
8604
8607
8615
8633
8634
8661
8662
8663
8664
8665
8666
8667
8668
8669
87
8701
871
87178
8727
8737
875
8761
8766
8780
8801
8802
8803
8826
8833
8844
8872
8880
8883
8886
8891
8892
8893
8894
8895
8906
8907
8924
8943
8971
8985
8991
89941
9014
9026
9045
9049
9054
9061
90639
908
90850
9093
9097
9100
9112
9114
91179
9124
9129
91298
9130
9131
9135
91373
9138
9146
9150
91754
9181
9184
9188
91949
9252
9255
9256
9276
92856
9317
9318
9319
9328
9329
9330
9343
93436
9349
9352
9361
9380
9382
9391
94005
94081
9410
94104
9416
94274
9444
9446
9453
9500
9510
9512
9513
9520
9529
9533
9555
9567
9584
9587
9588
9601
9631
9632
9652
9657
9667
9670
9675
9688
9689
9690
9694
9696
9716
9724
9747
9775
9782
9785
9817
9861
9877
9879
988
9882
989
9894
9918
9922
9927
9928
9942
9946
9958
9984
9987
9989
9997
