# Supplementary material for: EIF3C-enhanced exosome secretion promotes angiogenesis and tumorigenesis of human hepatocellular carcinoma
Source: Oncotarget. 2018 Jan 11;9(17):13193–205. doi: 10.18632/oncotarget.24149 (PMC5862571; doi:10.18632/oncotarget.24149)
Supplement: Supplementary file 3 [file oncotarget-09-13193-s003.xlsx]

## Sheet: 工作表1
Supplementary Table 2: List of exosome proteins (Entrez Gene ID) in PLC5 with and without expression of EIF3C
Proteins in PLC5 mock exosome	Proteins in PLC5 EIF3C exosome
1	1
10001	10007
100037417	10015
10007	10043
10015	100528030
100528030	10054
10055	10055
10059	10056
10072	10059
10082	10072
10093	10093
10094	10094
10096	10096
10097	10097
10109	10109
10121	10121
10130	10130
10135	10135
10159	10159
10197	10197
10213	10213
10236	10236
10262	10262
102724560	102724560
10327	10291
10342	10297
10376	10327
10383	10376
10399	10380
10404	10382
10468	10383
10480	10399
10484	10404
10487	10419
10492	10427
10493	10468
10521	10480
10525	10483
10527	10484
10539	10487
10541	10492
10549	10493
10574	10509
10575	10521
10576	10525
10577	10527
10598	10539
10606	10541
10631	10549
10694	10565
1072	10574
10726	10575
1073	10576
1075	10577
10808	10598
10935	10606
10960	10631
10961	10694
10963	1072
10971	10726
10985	1073
11034	1075
11041	10801
11051	10808
11098	10850
11099	10890
11140	10935
11164	10960
11171	10961
11197	10963
11212	10971
11253	10979
11258	10985
11313	11034
11315	11041
11316	11051
11338	11098
1152	11140
116844	11146
118	11171
1191	11197
1192	11212
12	11252
1200	11253
1213	11258
121504	11260
124961	11313
126133	11315
126638	11316
1272	11332
128240	11338
1291	116844
130589	1191
1314	1192
131405	12
1315	1200
132	1213
134147	121504
135228	124961
1356	126133
1363	126298
1369	126859
1373	1272
1384	1277
1398	128
142	128240
1429	1291
1434	1314
1471	131405
1476	1315
1486	132
1490	132671
1491	134147
149175	135228
1495	1356
1503	1363
1508	1369
1509	1373
151056	1398
1512	140901
1514	142
1515	1429
155435	1434
158	144193
159	1471
16	1476
160	1486
1605	1490
1615	1491
162	1495
163	1503
1642	1508
1645	1509
1653	1514
1656	1515
1660	158
1665	159
1690	16
169714	160
1725	1605
1728	1615
173	162
1738	163
174	1632
1774	163782
1777	1642
1778	1656
1783	1660
183	1665
1880	1690
1890	169714
1891	1728
19	173
191	1738
1915	174
1933	1774
1936	1777
1937	1778
1938	1783
196463	183
1965	1880
197	1890
1973	1891
1974	1892
1981	19
1983	191
1984	1915
1992	1933
2	1936
2023	1937
203068	1938
204	196463
2058	1965
2098	1967
2107	1968
213	1969
2131	197
2132	1973
2135	1974
214	1981
2147	1983
2153	1984
2159	1992
216	1994
2168	2
2192	2023
2193	203068
2194	2037
2199	204
2202	2040
220323	2058
221294	2098
221613	2107
2224	213
2242	2135
2243	214
2244	2147
226	2153
2264	216
2266	2168
2267	217
2271	2171
22820	2184
22844	2192
22872	2193
2288	2194
22883	2199
22919	220323
22948	221294
22978	221613
230	2224
23039	2237
231	2243
23105	2244
23130	226
2316	2266
23172	2267
23191	2271
23193	22818
23196	22820
23256	22827
23345	22844
2335	22872
23352	22874
23367	2288
23387	22883
23406	22902
23420	22919
23451	22948
23475	22978
23517	230
23534	23039
23549	23091
23593	231
23640	23105
23659	2316
23760	23160
2517	23191
2519	23193
2539	23195
254065	23196
2547	23255
2567	23256
25797	23345
25824	2335
2588	23352
259	23376
2590	2339
25932	23392
2597	23406
25996	23451
2617	23475
2618	23534
26227	23549
26229	23576
2629	23603
2638	23640
2651	23659
2664	2495
2665	2512
266743	2517
2673	2519
2683	253314
26973	2539
26986	254065
27044	2547
27101	255349
27127	2567
2717	25797
2719	25809
2720	25824
2729	2588
2730	259
27335	2590
2734	25914
27348	25932
2739	2597
27430	25996
2760	2617
2762	261726
2805	2618
2806	26227
2810	2629
2817	2638
2821	2664
283	2665
2885	266743
2896	2673
28970	2683
2923	26973
2934	26986
2936	27044
2937	27101
2947	27127
2948	2717
2950	2719
2969	2720
29789	27257
29801	2729
29941	2730
29943	27304
29964	27335
29968	27339
30001	2734
301	2739
3013	274
3018	27430
302	2760
3020	2762
3021	2782
3026	2805
3035	2806
3039	2810
3040	2817
3043	2821
306	283
307	285368
3073	286464
3074	28970
308	28985
3081	2923
3093	2934
3145	2936
3146	2937
3157	2944
3162	2947
3178	2950
3181	29789
3182	29941
3183	29968
3184	30001
3185	301
3190	3013
3192	3017
3251	302
327	3020
3276	3021
328	3026
3303	3035
3304	3039
3308	3040
3309	3043
3312	3053
3313	306
3315	307
3320	3073
3326	3074
3329	308
3339	3081
334	3083
335	3093
3373	310
3376	3145
337867	3146
338	3157
3383	3178
339488	3181
3417	3182
3419	3183
3422	3184
3426	3185
346288	3190
347252	3191
347733	3192
348	3251
3484	327
350	3276
351	328
3576	3303
3608	3304
3612	3306
3615	3308
3625	3309
3628	3312
3646	3313
368	3315
3692	3320
3697	3326
3698	3329
3699	3339
3700	334
372	335
3728	3373
373156	337867
3735	338
375	3416
375790	341676
38	3417
3818	3422
3827	345651
3837	347252
3838	348
3842	348303
3843	3484
3848	350
3849	351
3856	3576
3857	3608
3858	3609
3875	3612
387522	3628
389337	3646
3895	368
389812	3692
39	3697
390061	3698
3911	3699
3912	3700
3913	372
3915	3728
3921	3735
392862	375
3936	375790
3939	3799
3945	38
3949	3818
3958	3827
3959	3837
396	3838
3977	3843
3988	3848
3998	3849
4000	3856
404734	3857
4048	3858
4057	387
4059	387119
4060	3875
4069	389337
4085	3895
4103	39
4109	3911
4121	3912
4122	3915
4126	3921
4144	3936
4148	3939
4175	3945
4176	3949
4190	3958
4191	3959
4199	396
4218	3988
4233	400
4245	4000
427	4005
4282	400673
4297	4048
4312	4057
4357	4069
440	407
445	410
4478	4103
4522	4109
462	4121
4627	4126
4637	4144
4666	4171
4669	4176
4673	4190
4676	4191
4677	4199
4678	420
4691	4218
47	4233
471	4245
4733	427
4735	4282
4736	4324
4756	435
4758	4357
48	440
4811	445
4830	4478
4831	4547
4835	462
4836	4627
4837	4637
4860	4666
4869	4669
4922	4673
4924	4676
4925	4677
4926	4678
4952	4691
5034	47
5036	471
5037	4733
5049	4735
5052	4736
5066	4756
50848	4758
5093	48
5094	4811
51015	4830
51031	4831
5104	4835
51065	4836
5111	4837
51119	4841
51138	4860
51147	4869
51150	4904
51156	4922
51182	4924
51253	4925
51386	493860
51449	4998
51477	5034
51493	5036
5157	5037
51596	5048
51599	5049
51606	5052
51719	5066
51726	50813
51727	50848
51752	5093
5176	5094
51809	51015
5184	5104
5198	51065
52	5111
5216	51119
5223	51138
5226	51143
523	51150
5230	51156
5236	51194
5238	51196
526	51386
5265	51449
5269	51477
5270	51571
5274	51596
5315	51606
5321	51637
5339	51699
5340	51719
5345	51726
5351	51727
5357	51752
5358	5176
537	5184
54165	5198
54205	52
5426	5204
5430	5216
54414	5223
5445	5226
54464	523
54505	5230
54517	5236
5464	5238
5476	526
5478	5265
5479	5269
5480	5274
54858	5290
54882	5315
54928	5321
5499	5339
55054	5340
5510	5345
5515	5351
5518	5357
55192	5358
5520	539
55239	54165
5524	54187
55276	54205
55313	5430
55379	54414
5538	54464
554313	5464
5547	5476
55611	5478
55621	5479
55644	5480
5566	54808
55737	54815
55748	54915
55832	5499
55862	5510
5592	55128
55937	5518
5594	55192
55968	5520
56005	55215
5611	55239
5627	5524
5631	55276
5635	5528
5641	55294
5649	5537
5654	5538
5660	554313
56647	5547
567	55568
5682	55611
5683	55621
5684	55666
5685	55705
5686	55721
5687	55737
5688	55748
5689	55759
5690	5576
5691	55832
5692	5589
5693	55937
5694	5594
5695	55968
5700	56005
5701	5601
5702	5627
5704	5631
5705	5635
5706	5641
5707	5649
5708	5654
57103	5660
5714	56647
5717	567
5718	5682
5719	5683
5720	5684
5721	5685
5723	5686
5725	5687
57556	5688
5756	5689
5768	5690
57799	5691
5792	5692
58155	5693
5819	5694
58191	5695
5833	56954
5834	56997
5836	5700
5859	5701
586	57016
5862	5702
5868	5704
5870	5705
5879	5706
5886	5707
5901	5708
5905	5709
5906	5711
5917	5713
5928	5717
59342	57175
5950	5718
5962	5719
60	5720
6038	5721
60491	5723
6050	5725
6051	57510
60528	5756
6091	57654
6118	57662
6122	5768
6124	57715
6125	57799
6128	5792
6129	58155
6130	5817
6133	58191
6135	5834
6136	5836
6137	58508
6138	58527
6141	5859
6142	586
6146	5860
6155	5861
6156	5862
6157	5878
6175	5886
6185	5901
6187	5905
6188	5906
6189	5917
6191	5928
6193	59342
6194	5950
6201	5962
6202	60
6203	6038
6204	60491
6205	60496
6207	6050
6209	6051
6210	60528
6217	6091
6218	6118
6222	6122
6224	6124
6229	6125
6230	6128
6233	6129
6249	6130
6251	6132
6272	6133
6282	6134
6286	6135
6293	6136
6301	6137
6364	6138
6386	6141
64175	6142
642	6143
64374	6144
644	6146
6462	6156
646817	6157
64841	6158
6492	6175
6520	6176
65264	6185
654364	6187
654463	6188
6546	6189
6590	6191
6609	6193
6628	6201
6629	6202
6632	6203
6634	6204
6643	6205
6647	6206
6648	6207
6652	6209
6675	6210
6697	6217
6709	6218
6711	6222
6727	6224
6738	6228
6741	6229
6767	6230
6772	6233
6782	6251
686	6272
6868	6282
6888	6286
6897	6301
6902	6364
6906	6386
6950	6396
70	64072
7001	64083
7018	64132
7037	64175
7045	642
7057	64210
7077	64374
7086	644
7094	645
7106	6462
7123	646817
7167	64841
7170	64855
7171	65094
7175	6520
7178	654364
718	654463
7184	6590
720	65980
7203	6611
721	6626
7247	6628
7257	6629
727	6632
7277	6633
7283	6634
728689	6642
7295	6647
7296	6648
7317	6652
7318	6675
7321	6697
733	6709
7332	6711
7334	6727
7335	6731
7347	6738
735	6741
7358	6767
7360	6772
7389	6782
7407	6813
7408	686
7411	6888
7414	6897
7415	6902
7429	6906
7430	6950
7436	70
7448	7001
7453	7018
7511	7035
7514	7037
7520	7045
7529	7049
7531	7057
7532	7077
7533	7086
7534	7094
760	7106
7874	7167
7879	7170
79017	7171
7919	7175
79575	7178
79576	718
79582	7184
7965	720
79711	7203
80017	721
80018	7247
80146	7257
80155	727
80205	7277
80218	7283
80267	728689
80781	7295
81	7296
811	7317
81567	733
821	7332
8226	7334
823	735
829	7358
8294	7360
830	7389
8301	7407
832	7408
8359	7411
83594	7414
8360	7415
8361	7429
8362	7430
8363	7448
8364	7453
8365	7511
8366	7514
8367	7520
8368	7529
8370	7531
8407	7532
84071	7533
84144	7534
84171	7536
84245	760
84445	79017
84498	7916
84790	7919
84923	79576
8533	7965
8539	79711
8541	79772
8544	80017
8565	80018
8566	80146
8574	80155
8607	80201
8614	80205
8615	80267
8624	81
8644	811
866	81567
8661	81889
8662	8226
8664	823
8665	829
8667	8294
8669	830
8693	8301
87	832
8702	833
873	8339
875	8343
8826	8344
8829	8346
8833	8347
8836	8359
8876	8360
8883	8361
8904	8362
8910	8363
8985	8364
9045	8365
908	8366
9097	8367
91074	8368
9230	8370
9276	8407
928	84071
92840	841
9317	84126
9318	84171
93185	84445
9343	84498
9349	8451
9368	8453
9380	84790
9394	84923
9446	8533
9518	8539
9520	8544
955	85459
9562	8546
9588	8565
9601	8566
9632	8607
9669	8614
9689	8615
9696	8624
9699	8634
9746	8644
975	866
9782	8661
9793	8662
9825	8664
9861	8665
9868	8667
989	8668
9948	8669
9958	8693
9961	87
9965	873
998	875
	8826
	8829
	8833
	8836
	8874
	8876
	8883
	8890
	8904
	8910
	8942
	9045
	908
	9097
	91074
	9131
	9184
	9188
	9230
	9245
	9276
	92840
	9318
	93185
	9343
	93550
	9368
	9369
	9380
	9394
	94274
	9446
	95
	9518
	9520
	9559
	9562
	9588
	9601
	9615
	9632
	9666
	9669
	9685
	9689
	9696
	9746
	9782
	9793
	9861
	989
	990
	9948
	9958
	9961
	9965
	998
	999
